# Supplementary material for: KLF13 restrains Dll4‐muscular Notch2 axis to improve the muscle atrophy
Source: J Cachexia Sarcopenia Muscle. 2024 Jul 8;15(5):1869–82. doi: 10.1002/jcsm.13538 (PMC11446702; doi:10.1002/jcsm.13538)
Supplement: Supplementary file 2 — Data S1. Supporting Information. [file JCSM-15-1869-s001.xlsx]

## Sheet: Sheet1
gene_id	Con1	Con2	Con3	K13-1	K13-2	K13-3	lgFC	P-value
Nuak1	6.10429	6.15923	5.85051	3.34613	3.52698	3.11846	-2.70749	7.97108e-05
Tysnd1	7.95173	7.91908	8.11657	6.77632	6.55839	6.6782	-1.32482	0.000113059
Gm51661	0.35763	0.323056	0.462817	1.14219	1.23813	1.24686	0.827889	0.000142324
Ednrb	8.17384	7.8374	8.17239	11.0182	11.4453	10.9486	3.07614	0.000164812
4933413J09Rik	0	0.011965	0	0.072826	0.062375	0.06903	0.0640887	0.000318842
Paqr3	1.21498	1.15953	1.16185	0.923043	0.918352	0.871824	-0.274382	0.00037671
Hspa12b	12.7907	12.237	12.4276	10.4385	10.3432	9.98965	-2.22799	0.000540036
Fbxo46	1.21794	1.26007	1.33377	0.454355	0.49262	0.458749	-0.802016	0.000605742
Gm30188	0.014732	0	0	0.068996	0.067894	0.08364	0.0685993	0.000632092
Gm9465	0.044634	0.057086	0.042418	0.221286	0.249499	0.254328	0.193658	0.000694203
Zfp324	1.21508	1.16394	1.08622	0.690718	0.719566	0.611075	-0.481295	0.000694597
4930512H18Rik	0.465255	0.63779	0.698406	1.43249	1.59193	1.56587	0.92961	0.00070147
Gm35775	0.020733	0.019985	0.021973	0	0	0	-0.020897	0.000768706
Nfkbia	17.9196	21.8829	25.0113	49.139	55.6611	58.5275	32.838	0.00100992
Rwdd2b	1.30045	1.35291	1.38681	0.806753	0.934272	0.898723	-0.466809	0.0010291
D030056L22Rik	2.80766	2.86925	2.92715	2.03414	2.16745	1.95923	-0.814416	0.00105714
Hrh4	0	0.015866	0	0.069084	0.071454	0.056398	0.0603567	0.00109699
Sertad3	3.70582	4.09085	3.55111	1.81108	2.15906	1.83162	-1.84867	0.00117212
Cdc42ep1	10.5196	9.80676	10.1808	7.44496	7.83487	6.98007	-2.74908	0.00118386
Ppp1r13l	2.2353	2.02987	2.34043	3.35785	3.18257	3.54548	1.1601	0.0012195
Gm17586	0.143845	0.086364	0.074883	0.378022	0.32068	0.319392	0.237667	0.00122398
Themis2	2.04301	1.92162	1.95824	1.00395	1.10319	0.856351	-0.986455	0.00126534
Mis12	2.51433	2.72444	2.71978	1.66359	1.8539	1.54865	-0.964138	0.00132798
Hoxb6	0.825931	0.94969	0.802463	0.428028	0.306862	0.364804	-0.492797	0.00135853
Efna1	9.13531	10.2876	9.19952	5.65591	4.15085	4.40776	-4.80263	0.00155883
Gm46853	0	0.00505	0.012336	0.03775	0.046947	0.04399	0.0371003	0.00158279
Cxcr4	3.34823	4.1198	3.58694	1.577	1.39602	0.832218	-2.41658	0.00164655
Hoxa9	3.37028	3.24308	3.31495	2.87492	2.93705	2.87229	-0.414682	0.00175351
E030030I06Rik	0.05069	0.047165	0.073574	0.151197	0.143278	0.15803	0.093692	0.00211759
Cbx2	0.277609	0.266525	0.258634	0.14101	0.175806	0.153564	-0.110796	0.0021689
Snip1	3.32716	3.38775	3.10159	2.2335	2.36186	1.97169	-1.08316	0.00220601
Gm10684	0.002455	0	0.008583	0.028462	0.032301	0.026965	0.0255633	0.00222365
Nrarp	9.61274	10.5598	8.67141	3.2029	4.18589	3.5727	-5.96082	0.00225487
Cttnbp2nl	3.90385	3.61367	4.26056	6.16441	7.14067	6.73589	2.7543	0.00225566
Gm46055	0.228092	0.194357	0.150608	0.395227	0.477554	0.410004	0.236576	0.00232605
Frat1	2.90533	3.21111	2.9693	3.97813	3.98112	4.12561	0.999701	0.00240544
Kcnj11	38.8577	39.4641	41.8685	30.214	31.8255	32.3159	-8.61161	0.00243219
Gm3005	0.060529	0.010435	0.071872	0.203573	0.253734	0.205189	0.17322	0.00245193
Dtx3l	4.11916	3.73987	4.4836	0.427566	0.557569	0.416849	-3.64688	0.00246647
Syn3	0.096175	0.129304	0.119949	0.213588	0.212576	0.249894	0.11021	0.00259172
Trib2	8.04168	7.52307	7.82346	5.59555	6.12088	5.35446	-2.10577	0.00259292
Gm10603	0.119779	0.159175	0.155404	0.50281	0.492382	0.413088	0.324641	0.00266912
Tnfsf9	0.469174	0.645308	0.596299	0.040177	0.159717	0.076418	-0.478156	0.00273864
Il20rb	0.961976	0.884944	1.11381	1.9075	2.12497	1.76923	0.946991	0.00282246
Ddx55	2.10285	2.01076	1.98323	1.59747	1.62841	1.65193	-0.406343	0.00288978
Gm32409	0.028587	0.054737	0.027105	0.156717	0.12615	0.120228	0.0975553	0.00298999
Gramd1c	0.102998	0.095589	0.080532	0.157809	0.16237	0.186233	0.0757643	0.00307461
Atp1a3	0.598818	0.487827	0.569708	0.176185	0.293936	0.171888	-0.338115	0.00323133
L3mbtl2	3.12241	3.25711	3.34101	2.60823	2.75426	2.72242	-0.545206	0.00326947
Trim21	1.73075	1.704	1.7858	1.08403	1.03741	0.869581	-0.743177	0.00354377
B3galt5	0.018846	0.015375	0.016581	0	0	0	-0.016934	0.00359034
Ppfia2	0.072519	0.083587	0.066778	0.02765	0.041695	0.032116	-0.0404743	0.00361473
Gm41353	0.020063	0.016508	0.017254	0	0	0	-0.0179417	0.00361921
Csrnp2	1.56031	1.46908	1.46488	0.976291	0.983688	1.13993	-0.464787	0.00379172
Ltb	0.39874	0.433432	0.500987	0.11172	0.209471	0.080574	-0.310465	0.00392388
Llgl1	4.92394	4.75139	4.95886	3.94888	4.24796	3.94498	-0.83079	0.00397343
Rgs4	5.73156	6.17472	6.21508	2.91103	3.73294	2.69753	-2.92662	0.00406571
Tcim	9.6715	13.444	15.3948	27.3244	28.2807	23.326	13.4736	0.0041304
Jag1	5.3946	5.39401	4.9978	2.57802	3.06763	2.08488	-2.68529	0.00414966
Pygo2	5.07788	4.65041	5.25054	3.52888	3.77791	3.14582	-1.50874	0.00416596
Dusp4	1.45766	1.59067	1.72538	1.00716	1.08056	0.845586	-0.613468	0.0042641
Zfp64	2.92543	2.95918	2.81551	2.03898	2.17292	2.32433	-0.721297	0.00432907
Zbtb9	1.83681	1.79771	2.10692	1.13624	1.30611	1.00961	-0.763161	0.00437332
Irf1	6.84157	6.82489	7.25602	4.09645	4.50874	3.42135	-2.96531	0.00457852
Zfp322a	2.34721	2.25846	2.44903	1.44474	1.19473	1.56407	-0.95039	0.0046068
A530013C23Rik	1.00467	1.03811	1.21371	1.52131	1.7366	1.76426	0.588563	0.00462315
Slamf6	0.054614	0.0701	0.050608	0	0.020373	0.011449	-0.0478333	0.00464227
Pfkp	3.5007	3.13539	3.04781	1.99749	2.38988	2.13166	-1.05496	0.00471446
Gm39151	0.01402	0	0	0.044558	0.041709	0.060465	0.0442373	0.00472661
Nhlrc3	2.32738	2.17042	2.24502	1.68821	1.89069	1.81822	-0.448566	0.00474516
Sox18	13.9593	17.6909	14.8604	8.86088	6.22922	5.9786	-8.48063	0.00483436
Gm2956	0.05486	0.048286	0.073042	0.200173	0.19975	0.155853	0.126529	0.00483683
N4bp3	3.33019	3.55811	3.24342	2.54942	2.55625	2.82215	-0.73463	0.00484274
Gm3604	0.114474	0.117761	0.139332	0.037544	0.036813	0.030972	-0.088746	0.00502365
Metrn	18.491	17.4929	19.9492	12.7824	14.1916	12.7609	-5.39937	0.00511699
Snx15	5.43462	5.35112	5.68991	4.40585	4.81828	4.57824	-0.89109	0.00513771
Grk1	0.008488	0.022302	0.008373	0.050039	0.05147	0.040914	0.03442	0.00514596
Pgc	0.05659	0.046593	0.070616	0	0	0.018082	-0.0519057	0.00519112
Traf5	1.68812	1.83896	1.62596	1.19763	1.29537	1.04592	-0.538037	0.00530925
Errfi1	17.3295	24.5354	23.3626	35.5477	40.9551	37.8853	16.3869	0.00544613
Mgat1	15.1674	15.8387	15.5511	13.369	14.1974	13.7837	-1.73571	0.00552166
Gm6410	0	0.00778	0	0.026095	0.017871	0.021537	0.019241	0.00556035
Gm45916	0.194269	0.213002	0.273363	0.054503	0.07037	0.019933	-0.178609	0.00561513
Ankrd24	1.24714	1.3551	1.14341	0.770007	0.907163	0.752203	-0.438756	0.00571533
Tcte2	0.127304	0.118654	0.11446	0.095695	0.093717	0.083108	-0.0292993	0.00575574
Slc23a4	0	0	0.01728	0.058601	0.05981	0.052079	0.05107	0.00575704
Ggta1	7.18825	7.89418	7.40292	4.84666	4.63693	3.56453	-3.14574	0.00577659
Gm5914	0.369609	0.443549	0.400761	0.254481	0.189903	0.157097	-0.204146	0.00583726
Gm46218	0.097481	0.145403	0.1294	0	0.019678	0	-0.117535	0.0058616
Epha2	3.40462	3.04856	3.41656	2.22818	2.54536	2.50904	-0.86239	0.00588223
Zbtb42	0.785122	0.858811	0.716837	0.519582	0.518697	0.435633	-0.295619	0.00589148
Iqsec3	0.467722	0.41496	0.495961	0.248741	0.325334	0.283119	-0.173816	0.00595048
Slc25a47	1.43463	1.45601	1.47193	1.60678	1.64756	1.68749	0.193088	0.00600123
Olfr1034	0.082038	0.075327	0.062573	0	0	0	-0.0733127	0.00600862
Gm15520	0	0	0	0.000858	0.000708	0.000667	0.000744333	0.00602794
Csnk2a2	4.27112	4.62032	4.85381	3.12595	3.65055	3.2945	-1.22475	0.00605745
Anxa13	0.026611	0.027479	0.034029	0	0	0	-0.029373	0.00629443
Rasl11a	1.8204	1.90949	1.35317	0.352818	0.355467	0.696122	-1.22622	0.00629449
Pcyox1l	0.599585	0.448686	0.47575	0.120435	0.254582	0.176636	-0.324123	0.00641149
Impdh1	7.2275	6.96361	7.59784	5.51776	6.20265	5.65084	-1.47257	0.00646662
Gm5420	0.17805	0.206156	0.14073	0.444728	0.483588	0.366596	0.256659	0.00650408
Tmem156	0.057123	0.058865	0.081232	0	0	0.010904	-0.0621053	0.00652517
Has3	0.919132	0.712473	0.887163	0.325595	0.368084	0.267133	-0.519319	0.00656219
Pou2af1	0.104722	0.11893	0.135015	0	0.040475	0.039069	-0.093041	0.0065732
Slc30a10	0.005583	0	0.005889	0.020606	0.022773	0.021772	0.017893	0.00661644
Lratd2	2.25343	2.76925	2.5048	1.14265	0.997742	1.10604	-1.42701	0.00690392
Mex3b	0.539507	0.471933	0.457554	0.201495	0.197864	0.192655	-0.292327	0.00692944
Gm9922	0.140577	0.178161	0.139589	0.056297	0.044246	0.039189	-0.106198	0.00703097
Pim1	3.87128	3.70376	3.45676	2.04411	2.69126	2.19157	-1.36828	0.00705551
Tshb	0.015038	0.052167	0.027237	0.094777	0.11788	0.10978	0.0759983	0.00710798
Rfwd3	2.55942	2.40656	2.51065	1.48165	1.83593	1.69416	-0.821628	0.00713369
Dnah10	0.014333	0.012575	0.018704	0.002441	0	0	-0.0143903	0.0071634
Zfp954	1.8368	1.84995	1.75642	1.6106	1.63919	1.53239	-0.220329	0.00717443
Rbm12b2	0.891553	1.1472	1.05503	0.363942	0.609589	0.329347	-0.596967	0.00718296
Gm35739	0.061113	0.06549	0.042208	0	0	0.011146	-0.052555	0.00724771
2210416O15Rik	0.451981	0.384951	0.449829	0.310714	0.275284	0.236582	-0.154727	0.00728918
A330093E20Rik	0.023614	0	0	0.098454	0.064224	0.070717	0.069927	0.00736117
Gm52806	0.247598	0.179405	0.302535	0.464517	0.623784	0.561549	0.306771	0.0075125
Slc16a8	0.348682	0.321461	0.315197	0.415714	0.381366	0.402242	0.0713273	0.00763499
Hhex	2.23255	2.63684	2.3001	1.62008	1.24825	1.05829	-1.08096	0.00777797
Kif4	0.090654	0.087349	0.094547	0.045559	0.057032	0.061338	-0.036207	0.00778876
C730002L08Rik	0.031049	0.064115	0.046123	0.165065	0.117421	0.15877	0.0999897	0.00781082
Cdhr3	0.081838	0.101066	0.165921	0.261658	0.36751	0.335707	0.20535	0.00787603
Hoxb8	0.371887	0.309231	0.436842	0.13404	0.180595	0.08352	-0.239935	0.00793519
Dll4	7.86622	10.0105	9.71184	4.06977	4.93631	3.87094	-4.90384	0.00794319
Gm39957	0.033153	0.04483	0.05726	0.108524	0.129141	0.094604	0.0656753	0.00797288
Pdgfb	19.3434	17.4225	15.5024	11.1641	10.9387	8.54415	-7.20711	0.0079891
Tnni3	0.045947	0.058701	0.085057	0.199459	0.220693	0.155708	0.128718	0.00807655
Fam107a	1.63536	1.37383	2.28534	3.14085	3.90815	3.53185	1.76211	0.00809213
Zfp712	0.558726	0.669458	0.602659	0.36981	0.387721	0.443131	-0.21006	0.00810168
Samsn1	0.451698	0.342085	0.407952	0.159805	0.238339	0.124336	-0.226418	0.00820311
Tnip1	10.6033	10.6075	11.0922	9.48835	9.73297	9.01671	-1.35498	0.00821985
Myo7b	0.005773	0	0.013122	0.029324	0.038746	0.027008	0.0253943	0.00834541
Ccdc85b	8.81131	8.58799	8.14225	6.2674	7.22682	6.67926	-1.78936	0.00834663
Arvcf	3.40211	3.07421	3.14164	2.28462	2.67479	2.43956	-0.739662	0.00841852
Rnf43	0.07261	0.053476	0.047493	0.101907	0.120209	0.099204	0.049247	0.0084201
Abhd17c	4.1127	4.435	3.98293	3.27215	3.52334	3.15001	-0.861709	0.0084912
Gse1	5.27974	5.79505	5.69667	6.33789	6.77347	6.74643	1.02878	0.00854911
Fam205a1	0.030115	0.024685	0.029775	0.04358	0.038237	0.038447	0.0118963	0.00863276
Gm32806	0.05591	0.059536	0.041113	0	0	0.02128	-0.045093	0.00865719
Ica1l	0.037873	0.020134	0.047961	0.080766	0.099836	0.080104	0.0515793	0.00873232
Gm36003	0.043633	0.073232	0.095203	0.187869	0.245856	0.272843	0.164833	0.0087344
Gm52611	0.301283	0.26852	0.485771	0.886808	0.780692	0.787442	0.466456	0.00893884
Gimap1	3.94357	3.90177	4.67092	2.34159	2.97178	2.52937	-1.55784	0.00916196
Pth2r	0.045941	0.0579	0.036773	0.018331	0	0	-0.040761	0.00920838
Kcnn1	6.42464	7.51384	7.41617	5.51614	4.68079	4.55337	-2.20145	0.00922073
Cybc1	3.91763	3.06081	3.34548	1.72765	2.1695	1.64424	-1.59418	0.00923007
Gm35855	0.032929	0	0.04595	0.111581	0.145479	0.098138	0.0921063	0.00938333
Plac9b	17.0848	14.4489	15.2054	10.211	9.82764	9.15237	-5.84937	0.00948894
Ngf	0.584177	0.502986	0.457312	0.282304	0.321563	0.240774	-0.233278	0.00959148
Faap24	1.00433	0.772096	0.734889	0.188311	0.444026	0.295891	-0.527697	0.00967598
Gm52524	0.014501	0.017955	0.015828	0.006904	0.006907	0.010765	-0.00790267	0.00968002
Zfp961	1.25619	1.43413	1.30225	0.941647	0.995178	0.76176	-0.431332	0.00981511
Zfp84	2.15644	2.38911	2.266	1.57359	1.84359	1.51256	-0.62727	0.00987838
Lpar6	3.14189	2.58475	3.2394	1.55908	1.30746	1.42883	-1.55689	0.00990891
Gm15991	0.040729	0.043908	0.036403	0.023393	0.017987	0.010807	-0.022951	0.00994319
Npas4	0.025962	0.020698	0.024048	0.011445	0.014673	0.015996	-0.00953133	0.0100147
Tspan33	1.41451	1.35543	1.36349	0.956423	1.10716	0.960827	-0.369679	0.0100221
Lancl3	0.173901	0.089448	0.155277	0.382604	0.382686	0.279302	0.208655	0.0100997
Asns	1.92914	1.68204	1.65008	1.08385	1.2305	1.16524	-0.593887	0.0101008
Alg11	2.62338	2.48048	2.84763	1.81878	2.16802	1.89849	-0.688734	0.0101617
Tgif2	0.548308	0.555503	0.493423	0.276149	0.227278	0.120197	-0.324537	0.0101762
Gm35591	0.012858	0.012017	0.009579	0.031758	0.031421	0.040532	0.0230857	0.010255
Gm32934	0.03207	0	0	0.146841	0.211722	0.139542	0.155345	0.0102901
Chchd5	4.61064	4.80482	4.92817	4.06769	4.20625	4.17537	-0.63144	0.010315
9330136K24Rik	0.059603	0.083159	0.076439	0	0.030226	0.024051	-0.0549747	0.0106417
Hid1	1.68039	1.56572	1.76628	0.978196	1.20756	0.848654	-0.659325	0.0106741
Tsen54	4.01471	3.52126	3.71459	2.68502	2.93215	2.87661	-0.918927	0.0107111
Mafb	13.6275	17.969	14.8946	31.542	41.6304	40.4348	22.372	0.0107586
Id1	27.2947	27.5366	25.0193	20.4132	18.1085	15.61	-8.57298	0.0107784
Timeless	2.0321	1.76138	1.89018	1.35715	1.28029	1.27748	-0.589579	0.010792
Riox1	2.19088	1.82123	2.09395	1.22713	1.42898	1.43704	-0.670974	0.0108164
H2bu2	0.42001	0.481195	0.497811	0.330327	0.290752	0.320815	-0.152374	0.0108806
Gm40365	0.006934	0.011533	0.01084	0	0.003605	0	-0.00856733	0.010884
LOC115486443	0	0	0	0.012264	0.008461	0.010486	0.0104037	0.0109678
Tmem79	0.339206	0.295936	0.348204	0.472663	0.4752	0.478562	0.147693	0.0110477
AU021092	1.78171	1.51483	1.5284	1.04912	1.2014	0.886615	-0.562605	0.011069
Atrip-trex1	3.60115	3.92834	3.73602	3.21331	2.96373	2.7563	-0.777392	0.011134
Sphk1	0.515816	0.154847	0.369459	0.883215	1.09815	1.3266	0.755947	0.0112264
Obi1	1.17626	1.03245	1.12592	0.678722	0.874345	0.786744	-0.331606	0.0112439
Mov10	0.803343	0.713349	0.903145	0.390488	0.568522	0.406307	-0.351507	0.0112875
Samd1	4.25411	4.27878	4.18862	3.04103	3.45214	3.13505	-1.03109	0.0113882
Trim62	0.767897	0.691857	0.81819	0.483017	0.588285	0.445214	-0.253809	0.0114022
Gm41925	0.123909	0.105336	0.084683	0	0	0	-0.104643	0.0115186
Fam186b	0.219556	0.194327	0.188402	0.136521	0.132021	0.093213	-0.0801767	0.0115421
Gm32200	0.949054	0.942129	1.09769	0.610169	0.776872	0.66792	-0.311303	0.0115571
Gipr	0.005953	0.007855	0.008716	0	0	0	-0.007508	0.0116143
Gm39214	0.039688	0.091625	0.066468	0.181304	0.178258	0.164894	0.108892	0.0117326
Gm15774	0.238329	0.198404	0.23407	0.118314	0.143875	0.07885	-0.109921	0.0118225
Itpkb	15.9668	19.0269	18.296	25.7979	28.0517	23.3036	7.95451	0.0118664
Gpank1	5.64394	5.57269	5.60355	4.95673	5.0613	4.76866	-0.677833	0.0119619
Gm51773	0	0	0.025916	0.061473	0.066992	0.048114	0.050221	0.0119817
Gm4767	0.471559	0.492391	0.49012	0.25927	0.303267	0.342238	-0.183098	0.0120148
Ptch2	0.342253	0.326018	0.398817	0.175578	0.228078	0.118843	-0.18153	0.0120159
Gm17224	0.979867	0.817034	0.982635	0.545761	0.534793	0.490294	-0.402896	0.0120941
Gm50340	0.974781	1.29963	1.12616	0.560323	0.601628	0.453072	-0.595184	0.0121096
Gm34455	0.54509	0.56764	0.917799	1.38648	1.55652	1.38752	0.766663	0.0121305
Ass1	1.8783	1.52381	1.48046	0.858882	0.780047	1.05428	-0.729786	0.012141
Aldh1a7	0.285308	0.258644	0.339922	0.184367	0.122588	0.088735	-0.162728	0.0121573
Pnpo	6.65979	7.02477	6.94675	5.23712	5.85426	5.84483	-1.2317	0.0121872
4930563E22Rik	0.113042	0.157557	0.173247	0.027701	0.062768	0.035103	-0.106091	0.0122387
Gm32234	0.033446	0.030799	0.032187	0.068815	0.086688	0.084348	0.0478063	0.0122911
Gm41442	0.785412	0.556693	0.531917	1.12044	1.09765	1.21434	0.519472	0.0123692
Grin3b	0.403187	0.479114	0.447929	0.321851	0.277582	0.344511	-0.128762	0.0124003
Calr4	0.030719	0.038828	0.045728	0	0	0	-0.038425	0.0125034
Proser1	3.01041	3.2025	3.39516	2.60335	2.55535	2.18851	-0.753619	0.0125184
Jdp2	4.75285	4.28187	4.14297	5.64617	6.31363	5.49442	1.42551	0.0125549
Kctd11	1.78744	1.90073	1.86254	1.21037	0.974693	0.813978	-0.850556	0.0125588
Gm36753	0.026279	0.02277	0.017617	0	0	0	-0.022222	0.0125725
Gm3248	0.047421	0	0.046866	0.315918	0.343132	0.473549	0.346104	0.0126848
Gga3	4.9311	4.95523	4.91139	3.95147	4.23588	3.88707	-0.90777	0.0127311
LOC115489960	0.537294	0.525755	0.583645	0.461672	0.455407	0.404688	-0.108309	0.0127916
Nrgn	0.446286	0.682628	0.562839	1.08353	1.02999	1.00586	0.475877	0.0128885
Arrdc3	13.1039	10.9598	17.814	23.4971	30.1042	32.0897	14.6044	0.0129574
Rab37	0.329311	0.302497	0.359465	0.211673	0.160875	0.11111	-0.169205	0.0129956
Gm26782	1.51424	1.59314	1.78248	1.21798	1.26878	1.06609	-0.44567	0.0130804
Ybey	1.45097	1.39687	1.44	1.14611	1.16765	1.01785	-0.318743	0.0130984
Lonrf2	0.116215	0.144	0.106473	0.024255	0.064532	0.059658	-0.0727477	0.0131439
Mmp11	2.58887	2.48047	3.12438	1.84165	1.69661	1.30645	-1.11634	0.0132014
Msi1	0.082767	0.078049	0.064931	0.045677	0.020167	0.035815	-0.0413627	0.0132769
Gm11627	0.282388	0.284562	0.258636	0	0	0.097914	-0.242557	0.0133532
Zfp146	8.55991	8.88252	9.07061	7.08472	7.90678	7.2603	-1.42041	0.0134824
Dancr	0.301144	0.201326	0.225642	0.580764	0.652014	0.462211	0.322292	0.0134919
Paqr4	2.9306	2.82349	3.24018	2.20608	2.5081	2.16524	-0.704956	0.0135641
Gm41003	0	0	0	0.119774	0.086346	0.130152	0.112091	0.0136189
Kcnj2	15.4598	12.2032	15.3525	7.54394	7.57178	6.43111	-7.15622	0.013691
Itgal	0.976937	0.718066	1.01346	0.337927	0.253596	0.394768	-0.574056	0.0138263
Rem1	2.39946	2.77842	2.60284	1.87557	2.16143	1.80249	-0.647078	0.0139369
Gm40743	0.204045	0.232211	0.135466	0.406934	0.337528	0.319726	0.164155	0.0139493
BC034090	0.507751	0.380383	0.469977	0.234702	0.294083	0.206623	-0.207568	0.013975
Gm46172	0.709862	0.781546	0.616162	0.372728	0.509182	0.433261	-0.264133	0.014129
4931431C16Rik	0.026342	0.03573	0.023415	0	0.013056	0	-0.0241437	0.0141931
Map2k3os	2.63033	1.83594	1.84684	3.70447	4.76454	5.1806	2.4455	0.0143081
Rcl1	6.25068	5.33856	6.05131	3.93942	4.73566	4.39282	-1.52421	0.0143097
Tnfaip3	1.78988	2.02833	2.08463	1.52406	1.56632	1.331	-0.49382	0.0143536
Gm51714	0.032127	0.037784	0.028125	0.094401	0.108041	0.132056	0.0788207	0.014475
Sh3tc1	2.51129	2.4586	2.73276	2.03247	2.24646	1.98911	-0.4782	0.0145375
Ica1	1.44506	1.48012	1.2343	1.78776	2.09033	1.82949	0.516037	0.0145633
Rnase6	0.201849	0.194481	0.254989	0.113894	0.139121	0.090009	-0.102765	0.0147187
Zfp710	6.35068	6.73268	6.52845	5.42601	5.71385	5.01001	-1.15398	0.0147501
Cbx4	1.35924	1.13451	1.10146	0.726372	0.79704	0.659419	-0.470789	0.0147503
Socs1	0.531393	0.749638	0.74747	0.173287	0.248002	0.273021	-0.44473	0.014802
Tomt	0.05717	0.02723	0.065725	0.119913	0.097045	0.138237	0.0683567	0.0148837
LOC102631979	0.240796	0.174718	0.251153	0.404304	0.490211	0.366286	0.198045	0.0149403
Fanca	0.23976	0.254088	0.250797	0.17603	0.165464	0.130754	-0.090799	0.0150803
Ubxn8	2.19846	2.29738	2.19334	1.73675	1.96548	1.85984	-0.375704	0.0151204
Zfp850	0.146463	0.192658	0.19881	0.105969	0.088331	0.045489	-0.0993807	0.0153987
Mpdu1	5.61419	5.76308	5.79583	4.00696	4.6772	4.46753	-1.34047	0.0154858
Mcmdc2	0.142214	0.090008	0.119362	0.18453	0.239554	0.199572	0.0906907	0.015505
Poglut2	2.7799	2.99402	2.67292	1.86563	2.20703	1.63209	-0.914028	0.0155733
Grk5	3.62355	4.13757	3.89775	2.58865	3.14504	3.0846	-0.946858	0.0156305
AI467606	0.87557	0.935072	0.882108	0.481903	0.500529	0.282389	-0.475976	0.0156423
Sart3	3.13673	3.40258	3.24193	2.78257	2.97632	2.76923	-0.417706	0.0156605
Zfp334	1.32106	1.42965	1.41665	1.07218	1.21852	1.05708	-0.273196	0.0156826
Csrnp1	3.41774	3.06817	2.76717	7.25284	9.65708	9.80085	5.81923	0.0157976
Ppara	2.70238	3.33031	3.09525	3.83519	4.33561	3.90692	0.983262	0.0158123
Myh14	6.79998	6.59924	6.88503	6.24795	6.4437	6.25249	-0.4467	0.0158613
B3gnt5	0.137269	0.112637	0.138174	0.044145	0.065582	0.086252	-0.0640337	0.0159032
Tmem205	9.59142	8.07178	8.43231	6.51907	6.55681	5.69177	-2.44263	0.0159995
Slitrk2	0.009723	0.003592	0.015767	0.036468	0.035117	0.036523	0.026342	0.0160508
Egfem1	0.002802	0.009079	0.018137	0.051718	0.050908	0.078192	0.0502667	0.0160814
Lxn	2.1666	2.36947	1.90296	1.48611	1.53915	1.10364	-0.770042	0.0161371
Mad2l2	6.11721	6.56496	6.52725	5.79327	5.33256	5.18021	-0.96779	0.0161561
A330009N23Rik	0.994043	1.00941	0.917227	0.583209	0.769252	0.622472	-0.315249	0.0162139
Igtp	9.12547	8.87366	7.51487	5.25183	6.1501	5.90473	-2.73578	0.0162341
Gm28876	0.378561	0.492835	0.391782	0.236942	0.277488	0.170752	-0.192665	0.0162395
Klhl42	1.25651	0.932445	1.04337	0.534126	0.704425	0.369244	-0.541509	0.0162537
Castor1	2.09601	1.88262	2.99022	4.70171	5.43928	3.88102	2.35105	0.0163021
1700123O20Rik	4.41458	4.78819	3.9505	2.97622	3.4528	2.92778	-1.26549	0.0163125
Smn1	5.14399	5.07972	5.30284	4.80942	4.89159	4.64446	-0.393694	0.0163653
Fam110a	2.30502	2.43246	1.84192	1.01856	1.50112	1.24639	-0.937772	0.0163956
Mfsd13a	1.15807	1.22532	0.996381	0.777341	0.856632	0.685227	-0.353524	0.0164446
4930556N13Rik	0.073666	0.043345	0.048518	0.020081	0	0	-0.0484827	0.0167083
St3gal3	20.0401	22.3389	20.9449	17.2214	18.5533	16.191	-3.78607	0.0167087
Rtp3	0.885996	0.770801	0.867908	0.564746	0.356948	0.320287	-0.427575	0.0167439
Opcml	0.198466	0.266097	0.273491	0.367498	0.398265	0.347842	0.125184	0.0167815
Gm8108	0.030362	0.025567	0	0.081685	0.082221	0.126952	0.0783097	0.0168326
Mon1b	2.06161	1.90094	1.78666	1.48795	1.55395	1.252	-0.485106	0.0168379
Gatd1	4.50593	4.60928	5.22402	3.86545	3.57883	3.38695	-1.16934	0.0169617
Gm3512	0.015174	0.048059	0.068056	0.144484	0.131706	0.09933	0.0814103	0.0169919
Asf1b	0.304075	0.357611	0.437404	0.147923	0.226033	0.111418	-0.204572	0.0170075
Gm31712	0.030014	0.025242	0.020359	0.03761	0.039983	0.048002	0.01666	0.0170731
Kremen2	0.060034	0.025359	0.057954	0.111392	0.098824	0.117656	0.0615083	0.0172195
Tmem158	2.40115	2.7955	2.8811	1.99567	2.08624	1.6531	-0.780911	0.0173521
Rhob	45.2171	54.765	59.9958	73.0539	76.6146	80.6284	23.4397	0.0174012
Gm30571	0.159691	0.22429	0.207738	0.371461	0.414016	0.30407	0.165943	0.0174858
Gm35266	0.070845	0.054047	0.039334	0.107036	0.157402	0.126485	0.0755657	0.0175848
Myct1	5.80771	7.32393	5.89884	3.87472	4.17565	3.24523	-2.57829	0.0176666
2410021H03Rik	0.04019	0.029619	0.047881	0	0	0	-0.03923	0.0177254
Gm28802	0	0.008044	0.006761	0.04469	0.047225	0.027794	0.034968	0.0177388
Rad52	2.70002	2.30202	2.53472	1.98426	2.04018	1.72927	-0.594348	0.0177511
Slc35d2	0.558289	0.694644	0.672193	0.426036	0.477448	0.378489	-0.214384	0.0178382
C130013N14Rik	0.001965	0.002966	0.003132	0	0	0	-0.00268767	0.0179
Nup35	2.49023	2.39122	2.51153	1.81863	2.0947	1.79312	-0.562178	0.0179274
Psen2	5.86261	5.14251	5.23332	4.08986	4.45733	4.1089	-1.19411	0.0181496
Mapk7	2.19732	1.79893	1.93761	1.40873	1.46984	1.24552	-0.603256	0.0181968
Dennd2c	1.32514	1.65207	1.37386	1.04541	0.868486	0.64815	-0.596341	0.0182687
E130215H24Rik	0.042525	0	0	0.123489	0.109478	0.189262	0.126568	0.0183477
Ifitm1	4.4381	4.57771	3.64296	2.40073	2.43188	3.22788	-1.53276	0.0183914
Ypel4	0.267039	0.315918	0.371126	0.207868	0.11872	0.094403	-0.177697	0.0184169
Prf1	0.110382	0.142232	0.111335	0.068186	0.033607	0.011282	-0.0836247	0.0185004
Adnp	10.0149	9.24063	9.02201	8.06339	7.54696	7.87773	-1.59647	0.0185699
Rtl3	0.36886	0.436232	0.31585	0.243871	0.15876	0.108721	-0.203197	0.0186557
5830428M24Rik	0.07339	0.0541	0.088587	0	0	0	-0.0720257	0.0186595
Cib1	4.15348	3.95699	3.65533	2.31119	3.09719	2.31515	-1.34742	0.0186901
Etaa1	0.879488	0.809807	0.980551	0.57672	0.718488	0.617933	-0.252235	0.0187551
Per1	13.2644	10.8948	21.7874	27.6451	34.3125	33.7425	16.5845	0.0187751
Gbp4	3.05126	3.29576	3.68073	2.32411	2.70531	2.24877	-0.916523	0.0188028
Rbm48	2.9718	3.10943	2.99896	2.61345	2.79951	2.5605	-0.36891	0.0188457
Cdkn2aip	2.69367	2.233	2.61685	1.60972	1.95953	1.84589	-0.709458	0.0188593
Gpx1	57.3719	46.6629	53.4763	37.2461	40.951	32.1665	-15.7158	0.0190136
Dll1	2.83073	2.1576	2.48767	1.28066	1.61082	1.61926	-0.98842	0.0190153
Gm41181	0.079078	0.052274	0.041587	0.104406	0.150646	0.121704	0.067939	0.0190174
Lyl1	3.03695	2.36755	2.34598	1.69543	1.54138	1.13431	-1.12645	0.0190447
Hlx	4.57611	5.3636	4.33191	2.74124	3.62744	3.21192	-1.56367	0.0191171
Sting1	4.15935	3.29997	4.5299	1.9544	2.76144	1.75046	-1.84097	0.0191414
Tat	0.020713	0	0	0.03918	0.060331	0.037067	0.0386217	0.0191507
Rad9a	2.53153	2.43642	2.05422	1.67164	1.76864	1.41393	-0.722655	0.0191549
Adra2a	0.859315	0.657923	0.861903	0.339273	0.539214	0.263762	-0.412297	0.019189
Crygn	0.220192	0.225009	0.138007	0	0.095392	0	-0.162605	0.0192011
Irs3	0.41365	0.415275	0.569141	0.151039	0.150621	0.206965	-0.29648	0.0192211
Fscn2	0.93169	0.813657	0.709264	0.443709	0.553006	0.461917	-0.331993	0.0192216
Ppia	118.664	143.089	138.431	87.8599	107.097	93.8242	-37.1343	0.0192307
Cfap410	2.15285	1.95333	1.98521	1.51723	1.76475	1.47709	-0.444107	0.0193835
Gm52679	0.010175	0.00952	0.009591	0.018457	0.019716	0.023759	0.010882	0.0195099
Prkcg	0.477243	0.455759	0.843553	1.0501	1.32799	1.26128	0.620939	0.0195275
Gm46052	0.021389	0	0.015049	0.043069	0.056187	0.035783	0.032867	0.019678
Zkscan4	0.253691	0.20896	0.260821	0.141281	0.167082	0.15787	-0.0857463	0.0197912
Ccdc7b	0.01283	0	0	0.023968	0.03305	0.020464	0.0215507	0.0198945
Zfp607a	0.850122	0.828535	1.01188	0.508217	0.553157	0.532068	-0.3657	0.0199648
Plekhh1	0.133279	0.165863	0.185484	0.080325	0.105124	0.074138	-0.075013	0.0200283
Sox17	3.35245	3.75721	5.38868	7.70772	8.20584	8.13246	3.84923	0.0200629
Xab2	7.68495	6.96923	7.02993	5.67722	6.4502	5.70805	-1.28288	0.0200975
Gtpbp6	5.46062	5.12689	4.68922	3.92222	3.66547	3.82431	-1.28824	0.020105
Capn15	2.25103	1.86442	1.92494	1.47273	1.55834	1.21619	-0.597713	0.0202545
Prob1	13.3503	12.7091	13.3584	10.8479	11.8703	10.5176	-2.06065	0.0202887
Exoc8	1.95581	2.07417	2.05684	1.6024	1.63417	1.34353	-0.502243	0.0203317
Gm9888	0	0.006514	0	0.022787	0.038346	0.024325	0.0263147	0.0203323
Ncs1	1.76978	1.6452	2.10472	1.27131	1.273	0.977563	-0.665945	0.0203885
Mta3	3.188	3.20669	3.28565	2.83524	2.62732	2.49998	-0.572606	0.0204333
Pigx	9.41464	8.85409	8.97912	8.24608	8.46448	8.0643	-0.824328	0.020456
Tssc4	4.29964	4.10882	3.94852	3.17444	3.53159	3.63162	-0.673114	0.0204584
Dnd1	0.205747	0.171588	0.181817	0.106379	0.143348	0.094125	-0.0717667	0.0204593
Gm34857	0.011062	0	0	0.021976	0.016552	0.027681	0.0183823	0.0204731
Amotl2	13.0271	9.74438	12.5998	5.19248	6.1784	6.22127	-5.92638	0.0205665
Fam171a2	1.25375	1.23928	1.03021	0.85364	0.875784	0.734279	-0.353178	0.0206511
Ccdc85a	5.14999	6.01548	4.81317	6.50937	7.49116	7.23274	1.75154	0.0207784
Amot	13.114	13.2458	14.1895	12.391	11.7511	11.4242	-1.66102	0.0209005
2410137M14Rik	0.13032	0.127292	0.047452	0.207032	0.329224	0.29224	0.174477	0.0209196
Rab13	3.27213	3.03683	3.37028	2.61643	2.54053	2.08329	-0.812996	0.0209657
Lyzl4	0.243393	0.31911	0.317564	0.141074	0.165999	0.177683	-0.13177	0.0209684
Trim67	0.014784	0.015072	0.017627	0.023821	0.028398	0.022461	0.00906567	0.0210911
Zgrf1	0.301969	0.271048	0.294077	0.174763	0.231667	0.212867	-0.082599	0.0211102
Mepce	9.40453	9.42162	10.7165	7.47774	8.35436	7.45543	-2.08503	0.0211447
Ppp1r3b	0.552712	0.400995	0.499815	0.200089	0.196622	0.182673	-0.291379	0.0212367
Gm46074	0.022222	0.022266	0.052244	0.072102	0.110404	0.082999	0.0562577	0.0212564
Gm42142	0.037004	0.037453	0.02278	0	0	0	-0.0324123	0.0213888
Gm32038	0	0	0	0.008677	0.009025	0.013482	0.0103947	0.0214377
Ihh	0.012092	0.038539	0.034648	0.073334	0.087958	0.119084	0.0650323	0.0214789
Gimap9	1.14576	1.49684	1.61479	0.743206	0.852775	0.587228	-0.691391	0.0215853
2700038G22Rik	0.183301	0.146621	0.23481	0.028165	0.040154	0.05431	-0.147368	0.0216354
Gm52818	0	0	0	0.00609	0.003675	0.004477	0.00474733	0.0216518
Zfp51	3.15704	2.95354	3.1479	3.4063	3.69818	3.4506	0.432201	0.0216886
Fkrp	17.8974	19.0467	20.7433	14.4158	16.3951	15.1126	-3.92132	0.021847
Heyl	4.08421	4.7176	3.9452	3.47339	3.00104	2.71723	-1.18512	0.0218888
LTO1	3.54094	3.72026	3.34735	2.75695	2.9987	3.14466	-0.569413	0.0219173
Trim12a	3.05004	3.04029	3.44389	2.66031	2.61516	2.36925	-0.629837	0.0219697
Rhobtb3	4.94221	5.08726	5.38452	4.05129	4.63309	4.11767	-0.870644	0.021971
Dpysl5	0.379719	0.32401	0.275782	0.140625	0.170462	0.172953	-0.165157	0.0219977
Chaf1a	0.523055	0.436391	0.492961	0.319769	0.38807	0.274687	-0.156627	0.0220704
Gm30732	0.067454	0.035928	0.045892	0.108592	0.102235	0.099981	0.0538447	0.0221073
Ints6	1.70371	1.93828	2.05169	2.36043	2.71886	2.35688	0.580828	0.0221362
Ccnj	1.06522	0.941066	0.932826	0.62795	0.814742	0.72551	-0.25697	0.022172
Polr1c	8.48016	7.63591	8.12238	5.13151	6.69327	5.80794	-2.20191	0.022197
Stox1	0.288754	0.347377	0.351809	0.246899	0.168733	0.148833	-0.141158	0.0222716
Trpc1	0.559732	0.515157	0.608576	0.737845	0.80993	0.677354	0.180555	0.0222989
Prr13	17.1711	18.1375	16.8553	14.958	15.2621	13.3053	-2.87953	0.0223054
Pwwp3b	0.907948	0.996565	0.872883	0.398379	0.560496	0.662812	-0.385236	0.0223353
Lta	0.041618	0	0	0.089328	0.066614	0.123368	0.0792307	0.0223706
Fancf	1.22526	1.0435	1.22637	0.792692	0.843992	0.862751	-0.331898	0.0224044
Crebzf	5.58902	5.40987	5.99007	4.07888	4.94123	4.26602	-1.23428	0.0224512
Tmem129	4.76931	4.71595	5.23949	3.57848	3.76545	2.7339	-1.54897	0.0224698
Unc45a	4.31096	4.62098	4.57067	3.66522	4.11744	3.87565	-0.614767	0.022474
Exosc5	12.5768	11.0569	11.6898	10.0562	9.85987	8.64324	-2.2547	0.0225105
5830444B04Rik	0.358867	0.400231	0.541876	0.257264	0.100559	0.147756	-0.265132	0.0225875
Zik1	0.585203	0.436304	0.518995	0.213034	0.372368	0.25918	-0.231973	0.0226014
Ager	0.069467	0.007427	0.096472	0.225097	0.217498	0.140177	0.136469	0.0226331
Gm5782	0.083998	0.066978	0.042742	0	0	0.02556	-0.0560527	0.0227263
Mthfr	2.11408	1.84641	1.66913	1.32938	1.39929	1.08044	-0.606836	0.0227501
Lncpint	0.080974	0.039598	0.117295	0.219227	0.151659	0.233623	0.122214	0.0229658
Snx11	4.3929	4.02259	3.97967	3.42996	3.54525	2.97426	-0.815228	0.0230184
Dnajb13	0.141722	0.045839	0	0.418454	0.224797	0.327117	0.260936	0.0231454
Gm40346	0.0532	0.027081	0.055243	0.079783	0.081584	0.104155	0.0433327	0.0232553
Tg	0.048641	0.063162	0.058673	0.04207	0.031603	0.037082	-0.019907	0.0233858
Ints5	4.99442	4.50705	4.90754	3.94824	4.25491	4.0896	-0.705414	0.0234109
Zfp658	0.479398	0.484084	0.345384	0.278617	0.205214	0.187465	-0.212523	0.0234316
AI839979	0.430394	0.398289	0.418658	0.168455	0.282702	0.237601	-0.186194	0.0235094
Dclre1b	1.43149	1.69626	2.16357	2.79401	3.00264	2.65744	1.05426	0.0235516
Exosc6	2.6326	2.67484	2.48006	2.20343	2.06495	1.80056	-0.57285	0.0235522
Slc39a3	6.39843	5.95579	6.52167	5.25385	5.74467	5.11282	-0.921517	0.0235835
Pdcl	5.52869	5.33146	5.08685	3.89449	4.59361	3.78305	-1.22528	0.0236772
Gm40367	0.012064	0.015667	0.015564	0	0	0.007363	-0.0119773	0.0236889
Prdm10	0.80295	0.813163	0.87291	0.715485	0.606715	0.582568	-0.194752	0.0237374
Rab19	0.155407	0.083763	0.124807	0.034857	0.03743	0	-0.09723	0.023784
Gm46829	0.005585	0.004682	0.002824	0.001822	0	0	-0.00375633	0.0238211
Tmcc3	10.8627	14.0159	13.9246	16.7634	19.1917	17.1741	4.77536	0.0238839
Klf13	7.89256	6.89772	9.231	10.361	13.0188	11.6037	3.65407	0.0239648
Nctc1	24.1408	27.4804	30.0574	34.0378	36.4717	36.3673	8.3994	0.0239921
A730081D07Rik	0.096727	0.108201	0.068276	0.046235	0.032517	0	-0.0648173	0.0240869
Agbl1	4.6292	5.5644	4.73933	6.49702	6.7592	6.46934	1.59754	0.0241217
Gm30938	0.146185	0.128982	0.130868	0.094089	0.073559	0.050549	-0.0626127	0.0241547
Hic1	4.9466	3.52632	5.163	1.58101	1.86504	1.43696	-2.91764	0.0242001
Gm13199	0.389117	0.249707	0.369654	0.16329	0.072388	0.172612	-0.200063	0.0242312
Hps6	2.49397	2.49802	2.78329	1.67823	1.81607	2.18618	-0.698264	0.0242361
Zfp866	2.82933	2.93147	3.62251	1.87878	2.04669	1.69365	-1.25473	0.0243602
Pwwp2b	1.93562	1.97788	1.92509	1.55216	1.35332	1.60484	-0.442753	0.0245587
Proca1	0.401683	0.301911	0.282436	0.082991	0.210447	0.142822	-0.183257	0.0245813
Rfc5	1.31553	1.28113	1.12939	0.994362	0.910163	1.03778	-0.261248	0.0245847
Erg	7.35293	9.03565	9.01007	11.2121	11.5366	10.261	2.537	0.0246372
Alkbh4	2.0931	2.03268	1.86237	1.57921	1.77972	1.52092	-0.369431	0.0247305
Pabpc4l	0.083107	0.121854	0.080232	0.031483	0.04962	0.020251	-0.0612797	0.024762
A930003A15Rik	0.412978	0.433472	0.261976	0.096349	0.194593	0.078846	-0.246213	0.024764
Ino80b	9.13244	9.6831	9.0236	7.16375	8.34054	7.55787	-1.59233	0.0248012
Glt28d2	3.70671	4.89115	4.17821	5.79847	6.8207	7.70695	2.51668	0.0249288
Hopx	2.87428	3.17209	2.9139	4.03871	4.85185	5.04821	1.6595	0.0249967
Trp53	9.25763	7.27207	8.05513	5.78725	6.09877	4.83505	-2.62125	0.0250238
Efcab8	0.023242	0.017731	0.020368	0.048327	0.042741	0.03395	0.0212257	0.0250748
Tssk4	0.094387	0.114666	0.130419	0.201376	0.151876	0.191399	0.068393	0.025156
Enc1	1.53659	1.46566	1.6682	1.94289	1.9591	1.74124	0.324261	0.0252912
Rasgef1b	0.580566	0.541697	0.415446	0.226796	0.362552	0.263145	-0.228405	0.0253578
AW046200	0.086386	0.127635	0.09351	0	0	0.055786	-0.083915	0.0253656
Gm40225	0.020588	0.035817	0.035023	0	0	0	-0.030476	0.0253743
6430548M08Rik	5.32875	4.84128	4.19943	3.35986	3.42934	2.24084	-1.77981	0.0254483
Zfp966	0.867113	1.05532	0.973558	0.80039	0.697105	0.63684	-0.253885	0.0254991
9930104L06Rik	3.27922	3.20326	3.08482	2.75723	2.90424	2.56692	-0.446302	0.0255068
LOC108168645	0.385262	0.618099	0.661842	0.07501	0.039697	0.035507	-0.504996	0.0256431
Taf10	33.7414	36.2056	31.5876	28.4154	29.0562	25.0409	-6.34072	0.0256806
Dusp6	10.6861	11.9206	12.8319	7.58943	9.90826	7.96939	-3.32385	0.0257433
Upf1	11.2708	11.0634	12.3544	9.47325	10.2361	9.54484	-1.81149	0.0257468
Gm52832	0.015193	0.012573	0.019162	0	0.006154	0.007969	-0.010935	0.0258344
Pigs	7.55775	7.21257	7.70987	5.80497	6.74299	6.09592	-1.27878	0.0259539
B230217O12Rik	0.512335	0.430587	0.442328	0.168737	0.301941	0.303875	-0.203566	0.0259797
Rubcnl	0.165272	0.102579	0.110111	0.024214	0.064679	0.023995	-0.088358	0.0260662
Tmem132b	0.261667	0.248094	0.258474	0.510177	0.397598	0.500452	0.213331	0.0260688
Cactin	5.42209	5.8454	6.29237	4.74354	4.99325	4.44176	-1.1271	0.0260814
Ccndbp1	13.0499	13.3441	14.3197	10.8861	12.2558	11.8096	-1.92075	0.0261535
Paqr6	0.893782	0.820114	0.853728	0.31967	0.581934	0.375374	-0.430215	0.0261827
1700055D16Rik	0.115004	0.140843	0.192479	0.040538	0.044411	0.018301	-0.115025	0.0262769
Snx18	6.71344	6.25723	6.60258	4.30353	5.40135	4.26241	-1.86866	0.0263081
Retnlg	1.72929	2.13368	1.63229	0.843228	0.832643	0	-1.27313	0.0263297
Gm41927	0.037682	0.036419	0.059118	0	0	0	-0.0444063	0.0264215
Psd2	0.019541	0.026376	0.031334	0.008524	0.005904	0.006562	-0.0187537	0.0266516
Nfkbid	0.256929	0.149353	0.234224	0.060299	0.035187	0.092416	-0.150868	0.0267122
Idnk	2.72137	2.58695	2.81955	1.82069	2.27247	1.78679	-0.749305	0.0267149
Gdf7	0.059985	0.055626	0.046701	0	0.028911	0.015807	-0.039198	0.0267306
Nxpe2	0.397396	0.593278	0.532953	0.235499	0.174963	0.208949	-0.301405	0.0267825
Gm15133	0.083015	0.157337	0.142716	0	0.063982	0	-0.106362	0.0271436
Pus1	5.55164	5.02895	4.8877	4.12489	4.17201	3.98555	-1.06195	0.0272108
Zfp319	3.02815	2.63614	3.05318	2.20369	2.50552	2.0299	-0.659453	0.0272234
Ccdc191	0.780181	0.661337	0.702321	0.897613	1.11481	0.983529	0.284037	0.0272381
Pnkd	23.44	25.4872	23.3568	20.6502	21.8554	20.514	-3.08816	0.0272384
2510039O18Rik	10.7088	10.8395	11.6187	8.76225	10.0769	9.23767	-1.69676	0.0272719
Tmem53	2.00878	2.02295	2.14758	1.53631	1.81858	1.54991	-0.424839	0.0273173
Gja5	3.28745	2.91571	3.58945	2.16261	2.71756	2.11652	-0.931975	0.02735
Duox2	0.052633	0.070598	0.083784	0.042852	0.023103	0.013314	-0.042582	0.0273701
Frmd4a	2.40779	2.18256	2.46383	1.8773	2.02673	1.9756	-0.391519	0.0274119
Zbtb8a	0.772523	0.69065	0.765014	0.480906	0.618653	0.462968	-0.221887	0.0275119
Ttc26	0.315081	0.323988	0.366575	0.274428	0.250301	0.20287	-0.0926817	0.0275533
Scamp3	14.3777	17.0685	14.4353	12.2411	11.2845	10.4989	-3.95235	0.0276286
Lrp4	2.51918	2.24926	2.40668	2.8128	2.74801	2.65765	0.347782	0.0276642
Rasd1	1.44344	1.29376	2.13774	3.45727	4.48163	5.56453	2.87616	0.0276647
Bet1l	5.21183	4.55515	5.33635	3.9175	4.25999	3.4072	-1.17288	0.0276971
Gm35925	0.042512	0.011532	0.054083	0.107118	0.093466	0.090826	0.0610943	0.027702
Gm36236	0.021106	0.027814	0.015226	0	0	0	-0.021382	0.0277269
Zfp251	2.68976	3.18186	2.89329	2.08018	2.49838	1.95341	-0.744315	0.0277403
Lrp11	0.780932	0.64135	0.582496	0.339921	0.37534	0.33465	-0.318289	0.0279338
Slc27a3	1.73498	1.35111	1.45588	0.903979	1.18683	0.794322	-0.552279	0.0279615
Gm15787	0.773545	0.727659	0.674924	0.571432	0.567755	0.646651	-0.130097	0.0279774
Spata9	0.341548	0.287516	0.345394	0.162218	0.106761	0.229131	-0.158783	0.0279783
Klf4	12.022	9.62648	12.2639	13.7314	16.3752	15.4002	3.86483	0.0280019
Unc119b	6.47755	7.41557	6.63203	5.04812	5.94417	4.74134	-1.59717	0.0280163
Rxrb	16.4091	16.4917	16.1115	13.0844	14.687	13.4066	-2.61143	0.0280189
Bcam	34.3255	35.2571	37.4966	27.1513	32.0267	27.7944	-6.70226	0.0280711
Tmem51	1.69999	1.63286	1.64875	1.06199	1.3439	1.25377	-0.440645	0.0280959
Tab1	5.60225	5.91019	5.3746	4.84857	5.13564	4.53313	-0.7899	0.0281377
Gm33531	0.319319	0.239645	0.207131	0.446435	0.431249	0.447025	0.186205	0.0281587
Chrna4	0.048432	0.052466	0.049888	0.16792	0.137157	0.114315	0.0895353	0.0282024
Dhrsx	4.71715	4.45948	5.0211	3.78834	4.07198	3.26939	-1.02268	0.0282033
Tmem229b	1.78125	1.76693	1.65742	1.32337	1.47862	1.17277	-0.410286	0.0282508
Sell	1.32664	0.745367	1.07174	0.122349	0.08019	0.063803	-0.959135	0.0283114
G530011O06Rik	0.315271	0.470038	0.550138	0.163247	0.095063	0.078965	-0.332724	0.0284113
Tmed8	1.13718	1.12385	1.27286	0.898533	1.04685	0.919207	-0.223103	0.0284144
Serpine3	0.011847	0.0099	0	0.037397	0.03369	0.019909	0.023083	0.0284565
Thsd1	1.12317	1.40132	1.25398	0.845765	0.928599	0.835645	-0.389485	0.0284767
Zfp111	0.615066	0.671958	0.781273	0.300093	0.518007	0.422816	-0.275794	0.0284965
Wdr46	5.42587	4.45208	5.25895	3.62492	4.14687	3.45576	-1.30312	0.0285472
Dtx4	2.87845	2.22517	2.28592	1.65483	1.76751	1.20443	-0.920923	0.0286017
Creld1	14.7529	16.1843	14.9784	12.3794	13.8638	11.8681	-2.60142	0.0286039
Trps1	1.28814	1.22951	1.52086	1.63698	1.96468	1.75426	0.439135	0.0286097
Ccdc69	2.27505	1.83845	2.12985	1.23827	1.70896	1.26491	-0.677068	0.0286749
Nop2	6.94426	7.55805	7.38328	5.59878	6.40736	5.2273	-1.55072	0.028702
Rarg	7.82049	6.79098	9.34609	4.33096	5.54374	4.27856	-3.2681	0.0287229
Rtl8a	20.3272	18.4261	19.6901	17.2372	16.2675	17.6664	-2.42414	0.0287335
Ccdc61	2.81756	2.36318	2.65326	1.8474	2.22496	1.71424	-0.682465	0.0289251
Ydjc	0.164236	0.158182	0.134168	0.096389	0.03594	0.030059	-0.098066	0.0289359
Lrrc32	5.40753	4.50314	5.13375	3.61724	4.26315	3.34324	-1.27359	0.0290527
Sh2d3c	6.32097	8.39645	9.38583	13.2447	12.7071	12.888	4.91219	0.0290815
Rnd3	5.00625	4.89927	4.16677	2.80273	3.86606	2.79828	-1.53507	0.0290995
Tmprss15	0	0	0.00557	0.03161	0.015394	0.025967	0.022467	0.0291467
Usb1	3.3748	2.49691	2.85503	1.80339	1.93916	1.5299	-1.15143	0.0292076
Trim39	3.57925	4.068	3.7121	2.77662	3.28007	3.1822	-0.706822	0.0292237
Gm45978	0.253666	0.250578	0.289473	0.160387	0.193161	0.219416	-0.0735843	0.0292309
Nemp2	0.617081	0.723619	0.727252	0.444468	0.491517	0.27692	-0.285016	0.0292373
Zfp780b	1.17277	1.39311	1.33141	0.996312	1.06951	0.955854	-0.291873	0.0292643
Oasl2	5.53089	4.21537	4.22955	2.10428	3.45439	1.96176	-2.15179	0.0293082
Gm41829	0.021964	0.028348	0.019994	0.015286	0.004762	0.004498	-0.0152533	0.0294063
Slc19a3	0.088402	0.123277	0.08222	0.028783	0.045349	0.037573	-0.0607313	0.0294782
Tnfrsf26	0.2303	0.28376	0.386438	0.106188	0.139188	0.05359	-0.200511	0.0294885
Afap1l2	1.91955	1.6468	2.22436	1.30368	1.31959	0.804016	-0.78781	0.0295262
Gm52824	0.088927	0.043162	0.069577	0	0	0.016048	-0.0618727	0.0295421
Trp53rka	5.50391	5.95334	5.28059	4.30931	5.00445	4.6227	-0.933791	0.0296354
Gcc1	3.58881	3.21727	3.14712	2.28516	2.85994	2.62467	-0.727812	0.0296554
Cyth1	14.0017	16.3847	16.7049	19.0652	21.1201	18.5051	3.86638	0.0296909
Gm14634	0.171353	0.235651	0.188184	0.096925	0.078118	0.145071	-0.0916913	0.0297505
Gda	10.0627	8.62684	10.2631	7.06327	8.20879	6.44577	-2.41158	0.0297797
Gm41564	0.073437	0.087544	0.107262	0.538359	0.737546	0.941158	0.649607	0.02983
Efhc1	0.271555	0.205078	0.289467	0.155615	0.10583	0.027515	-0.159047	0.0298883
Erg28	1.93936	1.6198	1.98917	1.12821	1.53281	1.17204	-0.571758	0.0300935
Gm52533	0.008487	0.044503	0.019616	0.096845	0.054928	0.084383	0.0545167	0.0301055
Pde1b	0.963995	1.12371	0.938323	0.701371	0.706848	0.42436	-0.397815	0.0301999
Tedc2	1.02735	0.888156	0.889706	0.756261	0.708512	0.69696	-0.214494	0.0302058
Sema4b	1.01728	0.95731	0.907387	0.788797	0.824039	0.668283	-0.200287	0.0302598
Prag1	3.19702	4.12313	3.0773	2.29617	2.03307	1.71639	-1.45061	0.0302615
1700109K24Rik	0.366684	0.204436	0.330543	0.558591	0.580287	0.554709	0.263975	0.0302864
Gm10747	0.046443	0.025725	0.047651	0	0	0	-0.0399397	0.0303074
Stx4a	19.5281	18.6341	19.5319	14.7254	15.5947	12.1852	-5.06291	0.0303563
2010320O07Rik	0.037234	0.023259	0.031205	0	0.017498	0	-0.0247333	0.0304198
Dolpp1	3.70552	3.70757	3.44673	3.25327	3.20402	3.15335	-0.416394	0.0304854
Ints11	8.74461	8.37788	9.04814	6.90663	7.93575	6.90619	-1.47402	0.0305094
Ier5l	3.91868	2.49823	2.95376	0.961194	1.15181	1.57145	-1.8954	0.0306193
1700029J07Rik	0.200455	0.14459	0.173953	0.054687	0.121674	0.091089	-0.0838493	0.0306284
Map3k1	2.56339	2.8858	2.71	2.21411	2.32817	1.86993	-0.582327	0.0306549
Fem1b	5.62133	4.88032	5.5827	3.81648	4.62493	4.32939	-1.10452	0.0306749
Aprt	19.2183	18.3408	16.9068	14.6042	16.3535	14.1224	-3.12859	0.0306829
Eva1b	4.37238	3.96	3.65166	3.17962	3.33248	2.72245	-0.916496	0.030708
Kcnmb3	0.090531	0.09633	0.076098	0.122107	0.107443	0.135032	0.0338743	0.0307251
Irgm2	9.49639	9.2371	9.27067	5.72731	7.35466	5.50607	-3.1387	0.0307423
Depp1	6.10806	14.1965	31.262	57.2432	43.8118	45.5186	31.669	0.0308855
Pan3	3.74754	3.42924	4.00987	4.19545	4.65935	4.49064	0.719601	0.030933
Gm36327	0.014279	0.009061	0.015542	0	0	0.007353	-0.0105097	0.0309454
Swsap1	1.70148	1.39836	1.61413	1.09244	1.31779	0.97551	-0.442739	0.0309908
Crlf2	6.13046	4.99464	5.54967	3.25398	4.44175	2.79953	-2.05984	0.0310919
Gm5113	3.72633	4.06314	3.41139	3.08599	3.06963	2.59304	-0.817398	0.0310969
Tspo	27.9584	26.0478	22.8452	18.5802	21.4537	16.4145	-6.80095	0.0311347
Zbtb1	4.10442	5.15065	4.70659	3.09659	3.29699	3.62921	-1.31296	0.0311769
4933431K23Rik	0	0	0	0.044885	0.057049	0.029632	0.0438553	0.0311856
Foxd2	0.536598	0.513245	0.374769	0.336147	0.238702	0.17376	-0.225334	0.0312855
Rabif	6.38788	6.67168	6.82556	4.74585	5.50401	4.18217	-1.8177	0.0313001
Wbp1	14.4519	13.5412	13.3213	10.7551	12.5414	11.4916	-2.17544	0.0313122
Pura	5.34249	5.11873	4.90231	4.28618	4.70944	4.09896	-0.756313	0.0315658
Gm33467	0	0	0	0.011658	0.015462	0.008063	0.0117277	0.0316136
Acot6	1.78214	1.82864	1.43994	1.28764	1.23316	0.980674	-0.516415	0.0317963
Palld	15.3765	17.9891	16.3953	12.8883	14.5329	11.9357	-3.46803	0.0320003
Gm31579	0.091408	0.109767	0.077195	0.053029	0	0	-0.0751137	0.032151
Crip2	32.9	31.3731	33.4735	26.1188	29.376	24.9359	-5.77197	0.0321627
Alkal2	0.31869	0.305001	0.138617	0.483861	0.560389	0.48175	0.254564	0.032171
Lnx1	3.33968	2.80708	2.96533	3.69149	4.467	3.87337	0.973257	0.0321864
Gm46523	0	0	0	0.026888	0.044551	0.026287	0.0325753	0.0321923
Cluap1	4.27403	3.89924	4.47041	2.81113	3.55623	3.4172	-0.953043	0.0322917
Lao1	0.045392	0.075831	0.117128	0.156768	0.189828	0.155884	0.088043	0.0323259
Gm3373	0.077534	0.07917	0.153977	0.190982	0.23874	0.19674	0.10526	0.032364
Gapdhs	0.521724	0.502803	0.589832	0.40534	0.467492	0.374744	-0.122261	0.0323696
Cdca8	0.229058	0.298233	0.215371	0.133655	0.170255	0.076313	-0.120813	0.032376
Six4	5.52323	5.74753	5.7819	4.10328	4.14056	2.96635	-1.94749	0.0323848
Gm15984	0.155334	0.102224	0.121568	0.207562	0.166049	0.214512	0.0696657	0.0324848
Gm40290	0.021797	0.02248	0.029335	0.011416	0	0.012431	-0.0165883	0.0325312
Zfp974	0.686885	0.660773	0.735135	0.452374	0.592451	0.528119	-0.16995	0.0330624
Neat1	136.305	85.9666	93.503	19.8997	59.1072	42.6632	-64.7015	0.0331022
Kif11	0.239746	0.178053	0.183594	0.093551	0.148248	0.111259	-0.0827783	0.0331283
Gm34538	0.004716	0	0.004974	0.009867	0.0197	0.015883	0.01192	0.0331449
Furin	14.611	13.6814	14.2386	10.9573	12.7809	11.0107	-2.59403	0.0332845
Fam43a	6.66376	5.65481	7.1382	4.18481	4.6794	4.57308	-2.00649	0.0333633
Gm52128	0.003297	0.006667	0.005066	0.008621	0.013536	0.010487	0.00587133	0.0334965
Zfp553	2.13858	1.93701	2.19489	1.68709	1.70989	1.76479	-0.369567	0.0335034
Zfp790	1.85658	2.35791	2.51779	1.60003	1.20826	1.45035	-0.824542	0.0335188
Pdgfa	12.2496	11.9049	13.2007	8.66341	10.946	9.32029	-2.80849	0.0335536
Tmem191c	0.300344	0.307299	0.260653	0.151559	0.228365	0.207091	-0.0937603	0.0336994
Mob3a	3.67736	2.71592	3.55541	1.75917	2.52257	1.93019	-1.24558	0.0338238
Map3k11	8.07788	7.26229	7.82398	6.28144	6.75231	5.44679	-1.5612	0.0338431
Zfp952	2.36819	2.44317	2.73278	1.95851	2.21627	2.00558	-0.454594	0.033884
Tbx18	0.675487	0.740271	0.674463	0.526814	0.6175	0.49537	-0.150179	0.0339879
Gm39286	0.23657	0.155618	0.364884	0.706419	0.656046	0.431331	0.345575	0.0340209
Gm35113	0.045248	0.066747	0.035404	0	0.020732	0.013509	-0.0377193	0.0340366
Rskr	0.053611	0.049346	0.039332	0.015683	0	0.027448	-0.0330527	0.0340652
Gm32845	0.809342	0.615086	0.754094	0.42652	0.460877	0.428324	-0.2876	0.0340797
Pald1	4.3024	4.95107	5.03698	5.58837	6.78267	6.13521	1.40527	0.0341326
Gpatch1	3.23583	3.12513	3.26375	2.70321	2.98557	2.89312	-0.347602	0.034189
2810004N23Rik	14.1121	14.9224	14.6093	11.9962	13.4811	12.0792	-2.02913	0.0341928
D630024D03Rik	0.195477	0.174538	0.228586	0.080738	0.147636	0.06762	-0.100869	0.0342503
Tmem178	0.667111	0.830206	0.501607	0.940025	1.12184	1.09912	0.387351	0.0342867
Chtf8	7.6177	6.32398	7.83919	5.79021	5.55233	4.66537	-1.92432	0.0344028
LOC115490443	0.068373	0.080712	0.103089	0.042672	0.040261	0	-0.0564137	0.0344327
Wfikkn1	0.056166	0	0.025498	0.071163	0.134267	0.133219	0.0856617	0.0344568
Armc10	3.37873	3.78438	3.52312	2.54868	2.93572	2.08169	-1.04005	0.034485
Tyro3	0.440481	0.447869	0.336786	0.138674	0.29789	0.222438	-0.188711	0.0345423
Fut4	0.257755	0.194168	0.29691	0.093409	0.10018	0.113916	-0.147109	0.0346441
Faim	1.8242	1.8839	1.60959	1.27126	1.55175	1.22156	-0.424373	0.0346733
Gm40078	0.003295	0	0	0.004296	0.00695	0.009061	0.00567067	0.0346948
Zkscan5	3.60794	3.73996	4.07025	2.87439	3.43508	2.95333	-0.718444	0.0347448
Gm34992	0.06652	0.031513	0.04535	0	0.019874	0	-0.0411697	0.0347988
Gm10910	0.173485	0.209556	0.173917	0.041032	0.12079	0.032521	-0.120872	0.0348733
Gm41121	0.030647	0.049563	0.127886	0.253995	0.180812	0.16069	0.129134	0.0349109
Ap2s1	30.3532	28.6146	26.298	23.3836	25.1138	22.5336	-4.74492	0.0349328
Pgpep1	3.38967	3.44107	3.27229	2.94667	3.1303	2.78606	-0.413332	0.0349497
Morc4	1.46759	1.17169	1.32873	0.939042	1.01727	0.65137	-0.453445	0.0349971
Sirt1	4.2156	4.53891	4.41912	3.32003	3.95738	3.6073	-0.762977	0.0349973
Tph1	0.373241	0.469527	0.380892	0.164311	0.31383	0.20692	-0.179533	0.0350306
Gm13276	0.018326	0.03308	0.037122	0	0.002433	0	-0.0286983	0.0351629
A330069E16Rik	0.712658	0.720757	1.10748	1.44087	1.24048	1.46089	0.533782	0.0351724
Ect2	0.127326	0.197406	0.127332	0.032168	0.067156	0.054313	-0.0994757	0.035178
E230013L22Rik	0.620727	0.533821	0.575369	0.370264	0.466848	0.477899	-0.138302	0.0351901
Fam221b	0.043464	0.078732	0.090725	0.026892	0	0.012167	-0.057954	0.0352336
Pcdh1	5.14314	5.48677	5.36379	4.41165	4.9575	4.42304	-0.733834	0.0352543
Cebpd	12.5768	15.0678	26.6405	35.2332	36.2783	40.3563	19.1942	0.0352787
Sike1	6.21477	6.1397	5.88949	5.15671	5.59507	4.88095	-0.870408	0.0353034
Map7	1.28375	1.26286	1.43227	0.915688	1.1353	1.09797	-0.276639	0.0353447
Cela1	0.175682	0.160775	0.240639	0.075094	0.055956	0.131722	-0.104775	0.0353593
Gm31251	0.003415	0.00578	0.006951	0	0	0	-0.005382	0.0353694
Cd19	0.120746	0.173868	0.202137	0.065097	0.046653	0.047388	-0.112538	0.0354511
Wipf2	1.87277	1.96883	2.12346	1.65753	1.7169	1.39577	-0.398291	0.0354831
Ehd2	32.6786	33.7766	36.6867	26.0775	30.6071	24.5491	-7.30273	0.035499
Gfer	14.3343	15.0376	15.1799	11.8564	13.5842	12.9152	-2.0653	0.0355199
Rnf223	0.042876	0.030234	0	0.080058	0.086784	0.059449	0.0510603	0.0355464
Sh3bp5l	6.94206	7.27803	7.20276	5.71903	6.34261	5.30261	-1.35287	0.0355563
Ap3m2	1.46056	1.24096	1.34194	1.04168	1.11527	0.821566	-0.354976	0.0355739
Zfp113	0.810046	0.751544	0.900954	0.658898	0.615701	0.460352	-0.242531	0.035599
Eaf1	6.44511	6.45778	6.30208	5.40797	5.67312	4.9089	-1.07166	0.0357084
Nwd1	0.239488	0.304424	0.296267	0.187781	0.197416	0.175995	-0.0929957	0.0357992
Gm39822	0.256893	0.296572	0.292997	0.180387	0.238383	0.220709	-0.0689943	0.0358986
Gm16120	0.007009	0.005061	0.009988	0	0	0	-0.00735267	0.0359316
Polr2d	8.02078	8.54211	7.91918	5.918	7.26113	6.18971	-1.70441	0.0359996
Zfp660	0.102914	0.065346	0.082894	0.036385	0.049087	0.031298	-0.0447947	0.0360529
Gm35551	0	0	0.026568	0.047725	0.031292	0.057242	0.0365637	0.036106
Slc6a7	0.112136	0.14579	0.122912	0.073668	0.096272	0.049891	-0.053669	0.0362519
Dhx8	4.71041	4.50652	4.52621	4.02426	4.16733	3.66492	-0.628882	0.0363207
Gm32311	0.043397	0.028784	0.031331	0.02167	0.017133	0.010859	-0.01795	0.0363994
Leo1	6.80457	6.13166	6.654	4.65143	5.48182	5.68471	-1.25742	0.0364522
Ddit4	13.728	16.9939	19.2825	104.448	106.406	171.295	110.715	0.0365514
Cracr2b	6.11764	6.54546	7.28933	5.57808	4.70246	5.5002	-1.39057	0.0365786
Ldlrap1	2.81921	3.0159	3.24443	2.69109	2.5474	2.34197	-0.499695	0.0366698
Eva1a	1.2947	1.47808	1.4089	2.05335	2.84501	2.64798	1.12155	0.0367228
Dnajb2	24.8151	23.0671	20.614	17.0313	19.5487	17.4134	-4.83427	0.0367253
Plscr1	2.08077	1.47324	1.81126	0.986649	1.32281	0.964908	-0.696966	0.0367354
Robo2	0.044886	0.104095	0.056955	0.164464	0.126648	0.129678	0.071618	0.0367676
Akip1	4.98327	4.48749	4.88162	3.55756	4.3039	3.59049	-0.966814	0.0367858
Mcm5	0.763142	0.747405	0.69838	0.484293	0.6169	0.449178	-0.219519	0.0367859
Ccnf	0.263133	0.189942	0.24251	0.091021	0.15543	0.160412	-0.0962407	0.036835
Cwc25	3.49088	3.10179	3.23565	2.84406	2.91932	2.5222	-0.514246	0.0370981
E030003E18Rik	0.131447	0.360484	0.158321	1.05363	0.629862	1.23192	0.755053	0.0371496
Gm8364	0.100917	0.126608	0.19443	0	0	0	-0.140652	0.0371506
Gm6521	0.029776	0.029306	0.031234	0	0	0.015222	-0.0250313	0.0372121
Ppp4c	12.4899	12.8192	12.7051	9.93218	10.9109	8.9385	-2.74422	0.0372205
Calhm2	2.05173	1.56085	2.08677	1.1638	1.23901	1.04965	-0.748969	0.0373264
Slc16a6	2.75654	3.19537	2.55219	1.90374	2.37346	1.71123	-0.838557	0.0374104
Nek6	3.76302	4.17399	3.97106	3.00241	2.967	2.07507	-1.28787	0.0374321
Fbxo27	0.417595	0.360532	0.2462	0.126413	0.135824	0.086639	-0.22515	0.037492
Cables1	1.31273	1.04724	1.11378	1.63553	1.924	1.47383	0.519867	0.0375053
Sys1	14.3731	13.3365	15.0317	11.6548	13.0973	11.6045	-2.12822	0.037577
Slfn8	1.06871	0.67806	0.887786	0.328103	0.430791	0.347183	-0.509494	0.0376115
Cdkn2d	9.01084	9.89775	8.59154	7.13595	7.76598	5.81177	-2.26214	0.0377205
Pomk	3.1583	2.89126	3.46337	2.61933	2.64402	2.30567	-0.647972	0.0379187
Gm32269	0.244444	0.256554	0.175901	0.349408	0.311762	0.326779	0.103683	0.0379505
Sap30l	18.3906	21.556	20.9718	16.7098	17.5001	15.2838	-3.80821	0.038047
Rtp4	7.44802	5.94967	5.9684	3.98767	5.09012	4.45637	-1.94397	0.0380547
Kctd7	1.16812	1.11824	0.858339	0.821765	0.505633	0.496437	-0.440287	0.0381104
Gm52775	0.00856	0.003823	0.008172	0	0.002555	0	-0.006	0.0381585
L1cam	1.55794	1.33094	1.41843	1.18592	1.16522	1.10689	-0.283092	0.0382041
Kbtbd8	0.687584	0.940122	0.736061	0.437653	0.51743	0.424313	-0.328124	0.0382231
Flt4	3.15209	3.23775	3.39968	3.82836	4.13567	3.62383	0.599443	0.0382368
Gm46290	0.03099	0.048868	0.042907	0.022733	0.025245	0.013038	-0.020583	0.0382768
9330175M20Rik	0	0	0	0.02929	0.013937	0.025449	0.022892	0.0382859
Morc3	4.40499	4.25447	4.64888	3.84218	4.13682	3.97356	-0.451924	0.0382895
BC002059	1.47292	1.50581	1.45834	1.28978	1.37419	1.39066	-0.127481	0.0384995
B3galnt1	2.38233	2.127	2.7715	1.67376	1.93417	1.47835	-0.731517	0.0385908
Pdzd11	5.67343	6.16316	5.64698	4.58084	5.36538	4.76391	-0.924479	0.0387001
Ttc32	9.32881	10.0484	9.9626	11.3617	10.7147	12.1432	1.62661	0.0387213
Rbm15	1.34811	1.53533	1.71624	1.08556	1.17335	1.02234	-0.439477	0.0388204
Lrrc8b	1.15096	0.80765	1.09719	1.45253	2.05824	1.64047	0.698482	0.0388385
Gm10549	0.029504	0.049398	0.078137	0.084855	0.122668	0.121278	0.057254	0.0389027
Zmynd19	5.60098	5.6072	6.04475	4.42252	5.18719	4.27015	-1.12436	0.0389295
P2ry2	16.1341	18.7362	15.111	19.3707	21.9498	21.2619	4.20036	0.0390165
Rbm4b	2.22508	1.9185	2.36106	1.60047	1.51155	1.59837	-0.598082	0.0391525
Gpr183	0.469667	0.266477	0.419769	0.179792	0.151846	0.08481	-0.246488	0.0391614
Nudt16	3.15996	3.6133	3.81956	2.62699	3.01704	2.68431	-0.754828	0.039287
Edem1	2.71503	2.26486	2.82394	1.96669	2.13915	1.63661	-0.687125	0.0394227
Gm39059	0.07446	0.017722	0.037268	0.124445	0.104112	0.111832	0.070313	0.0394629
Sh3bgrl2	0.968582	1.08755	1.26927	0.694881	0.839666	0.746082	-0.348258	0.0394648
Psmb9	5.98129	7.17438	7.37558	4.37703	5.84386	4.64611	-1.88808	0.0394836
Gzma	0.380008	0.595443	0.566662	0.235091	0.227698	0.178212	-0.300371	0.0395005
Zfp157	0.752424	0.87052	0.827366	0.655992	0.647591	0.672078	-0.158216	0.0395328
Jmjd8	7.56603	7.98471	7.62017	6.91596	6.95428	6.13816	-1.05417	0.0395989
Nckap5l	1.27961	1.1728	1.16776	1.1099	1.05291	1.03459	-0.14092	0.0396034
4930447K03Rik	0.069764	0.134526	0.151843	0	0.016986	0	-0.113049	0.0398027
LOC108167694	0.702447	0.378834	0.652327	1.12154	0.964999	0.837245	0.396727	0.0398493
Gfra3	0.455101	0.509632	0.314587	0.099641	0.28675	0.176113	-0.238939	0.0400046
Rmdn3	2.74152	2.36814	2.40373	1.37473	1.82226	2.04358	-0.757607	0.0401113
Msl1	16.8668	17.1027	16.3366	14.3449	15.727	14.0807	-2.05113	0.0401565
Slc18a1	0.252569	0.165245	0.125321	0	0.052891	0.030002	-0.153414	0.0401804
Foxd3	1.35458	0.890167	1.01744	0.41518	0.486177	0.554414	-0.602139	0.040224
Tnfrsf1b	4.72397	2.99112	3.77291	1.55475	2.25251	1.64012	-2.01354	0.0403522
Rhebl1	1.41127	1.62513	1.82384	1.13396	1.10407	1.03432	-0.529298	0.0403638
Hyls1	0.627716	0.941469	0.750262	0.397344	0.550076	0.262291	-0.369912	0.040547
Slc26a1	0.063293	0.054723	0.065208	0.033942	0.022187	0.045879	-0.027072	0.0405599
Spata1	0.933327	0.880424	0.886298	1.05207	1.22692	1.25393	0.277625	0.0406213
Lpcat4	1.22853	1.11814	1.13943	0.786458	1.0214	0.854363	-0.274626	0.0407025
Isg15	7.64239	5.85355	6.10759	3.75215	5.26302	3.3197	-2.42289	0.0407175
Nelfb	10.33	10.4958	11.5528	8.58213	9.86751	8.30197	-1.87565	0.0407189
Snx33	2.64695	1.94943	2.70873	1.40356	1.82245	1.28914	-0.929985	0.0407395
Zfp276	2.66546	2.13771	2.62075	1.81555	2.03842	1.63094	-0.646336	0.0407705
Ano7	0.021108	0.020156	0.011494	0	0.010612	0	-0.0140487	0.0408377
Cd3e	0.090982	0.123092	0.16245	0	0	0.076842	-0.099894	0.0408422
Cyp1b1	1.08916	1.26774	0.960873	0.812163	0.762077	0.461988	-0.427182	0.0408583
Adck2	1.83004	1.78018	1.81544	1.53917	1.64021	1.42688	-0.273131	0.040897
Baiap2	1.83033	1.50903	1.31909	0.865217	1.1713	0.578462	-0.681158	0.040901
Srsf5	53.1854	52.3867	49.6841	60.4094	69.3062	72.6189	15.6928	0.0410165
Rasl12	4.47962	5.67737	4.69438	3.40881	4.07253	2.93421	-1.47861	0.0410511
Gm35261	0.12655	0.174857	0.138321	0.198052	0.287123	0.253848	0.099765	0.0411399
Tubb4b	126.454	120.815	129.068	78.9671	105.812	81.9183	-36.5464	0.0413132
Scml4	0.161419	0.176397	0.165807	0.095428	0.128551	0.073871	-0.068591	0.0413813
4931403G20Rik	0.031976	0.018793	0.04006	0.063369	0.090339	0.056114	0.0396643	0.0413935
Vps9d1	6.02404	6.89894	6.23941	5.31015	5.71729	4.78744	-1.11584	0.0414003
Tmppe	0.940223	0.677589	0.8909	0.51592	0.575304	0.454645	-0.320948	0.0414985
Gm39393	0.749796	1.35399	1.22294	2.55195	2.2796	1.62503	1.04328	0.0415403
Gm24463	0.270298	0.238261	0.115207	0	0.084181	0	-0.179862	0.0415461
Gstp2	49.7056	48.6879	52.4721	64.5131	56.4656	58.4197	9.51092	0.0415851
Lbh	4.83689	5.11056	4.99382	3.61149	3.88505	2.70723	-1.57917	0.0416024
Erbb3	1.87032	1.52788	1.60075	1.28832	1.17085	1.22977	-0.436669	0.0416363
Bcl2l11	2.233	2.25419	2.70174	1.65383	1.68786	1.71127	-0.711984	0.0416851
Cnr2	0.292003	0.177763	0.231559	0.098918	0.14907	0.078383	-0.124985	0.0416958
Psmb2	54.1187	57.1671	57.0698	60.3547	64.9984	60.4358	5.81109	0.041698
Morn1	0.390595	0.303163	0.296876	0.428895	0.574462	0.475779	0.162834	0.0417475
Mlkl	1.45188	1.29394	1.18066	1.0202	1.10437	0.899851	-0.300684	0.0417583
E430024I08Rik	0.596068	0.513543	0.621798	0.40098	0.498541	0.446042	-0.128615	0.0417773
Nup93	4.1588	4.25422	4.45292	3.08919	3.82216	3.24436	-0.903409	0.0417895
Sp3os	0.972953	0.568732	0.597626	1.40331	1.14025	1.0865	0.496915	0.0418948
Arsi	1.53449	1.2395	0.893813	0.474326	0.742551	0.349945	-0.700329	0.0418954
Ptpa	26.9665	23.8087	24.0175	19.8012	22.4761	20.815	-3.90009	0.0419357
Fstl3	1.15393	1.01123	1.16295	0.638856	0.89259	0.529029	-0.422545	0.0419615
Zfp941	0.015601	0.024003	0.01125	0	0.008219	0	-0.0142117	0.0421115
Scnn1a	0.183341	0.174448	0.120204	0.088879	0.06558	0.078829	-0.0815683	0.042122
Pgls	16.8513	18.7184	19.0842	16.1668	16.0213	14.6063	-2.61984	0.0421568
Gm38585	0.082497	0.136175	0.111153	0.060646	0.064571	0.025712	-0.059632	0.0421931
Dna2	0.272039	0.246465	0.315912	0.135528	0.208934	0.087061	-0.134298	0.0422697
Foxs1	1.45189	2.08248	1.25484	0.364006	0.824306	0.768667	-0.944076	0.0423784
Avpr1a	0.482825	0.687099	0.77568	0.866113	1.0072	1.05143	0.326378	0.0423909
Sh3bp4	2.34081	2.26253	2.23889	2.66129	2.86295	2.52994	0.403984	0.0424706
Tuba4a	243.271	291.356	287.587	203.545	237.511	206.465	-58.2312	0.0424725
Gm52741	0.233704	0.195301	0.29001	0.364025	0.355843	0.309681	0.103511	0.0425322
Brpf1	4.34352	3.99781	4.1302	3.35374	3.83323	3.25447	-0.676697	0.04254
Mcc	1.25926	1.5284	1.29246	1.73993	1.99559	1.61679	0.424066	0.0425567
Iqsec2	2.31885	2.2795	2.49885	1.68866	1.55673	2.06422	-0.595864	0.0425856
Fcho1	0.141966	0.09542	0.111755	0.052595	0.063326	0.075697	-0.0525077	0.0427089
Gm33771	0.003437	0	0.005225	0.009114	0.009902	0.00741	0.00592133	0.04275
9230110K08Rik	0.151746	0.15115	0.03863	0.401806	0.218782	0.318623	0.199228	0.0427566
Lasp1	15.0463	11.4707	12.81	8.44714	10.7978	7.94443	-4.04585	0.0428041
Dhx58	1.86196	1.53355	1.43291	0.949852	1.33106	0.97651	-0.523666	0.0428328
Brk1	29.2573	30.2293	26.6879	23.9807	25.9946	24.2858	-3.97115	0.0428948
Cbx7	6.01048	6.5532	6.22164	4.22027	5.19593	3.58232	-1.92893	0.0428984
Spag6	0.167926	0.176006	0.209332	0.140195	0.124826	0.133154	-0.0516963	0.0429386
Gm39168	0.046133	0	0.032059	0.064121	0.071925	0.095966	0.0512733	0.0429423
Mcph1	0.857337	1.09238	1.04433	0.389941	0.513138	0.783504	-0.435823	0.0429428
Bhlhe22	0.08628	0.069387	0.050447	0.033738	0.019438	0.030306	-0.0408773	0.0429911
Hoxaas3	0.562602	0.403707	0.381344	0.253024	0.25357	0.175542	-0.221839	0.0430078
Tram2	2.58892	2.25836	1.88285	1.26547	1.43704	1.4177	-0.869976	0.0430208
Triap1	11.5923	12.7069	12.8807	10.3687	11.486	10.658	-1.55574	0.0430564
Tm6sf2	0.238376	0.183176	0.280592	0.119062	0.16718	0.074377	-0.113842	0.0431141
Mettl2	2.66319	2.82365	2.39674	2.16604	2.30748	1.90247	-0.502532	0.0432901
Ric8a	6.66672	6.51409	6.22203	5.34168	5.98831	5.13452	-0.979444	0.0432988
Zfp300	0.074944	0.103916	0.126094	0.037676	0.05641	0.036963	-0.0579683	0.0433087
Cnnm1	0.017342	0.003602	0.00364	0.03133	0.028011	0.018362	0.0177063	0.0433538
Setd1b	3.06149	2.67999	2.70837	2.48418	2.1545	1.89437	-0.638934	0.0435712
Rps15	320.327	298.265	329.772	282.576	292.4	265.694	-35.8979	0.0435805
Gm15469	1.5009	1.01781	1.1372	1.85284	1.58052	1.84749	0.541646	0.0435861
Gm31593	0.076219	0.082035	0.11033	0.04654	0.062847	0.041371	-0.0392753	0.043631
Tnf	0.126121	0.188658	0.087992	0	0	0.018151	-0.128207	0.0436461
Fchsd1	0.55711	0.537229	0.434461	0.3144	0.427993	0.296687	-0.16324	0.0438013
Gm28154	0	0.012818	0.011095	0.027326	0.023122	0.018201	0.014912	0.043993
Gm52314	0.049662	0.026822	0.064489	0.016903	0	0	-0.0413567	0.0440711
Psmc3ip	1.33826	1.10489	1.2854	0.974325	1.01673	0.912996	-0.274833	0.0440961
Gm29984	0.122935	0.181307	0.08444	0	0	0	-0.129561	0.0441329
Ephx3	1.10658	1.0341	0.752309	0.439389	0.724762	0.321714	-0.46904	0.0442628
Rnf168	3.29932	3.38882	3.6911	2.96669	3.14349	2.93798	-0.443693	0.0442779
Fetub	0.419036	0.694142	0.509272	0.218914	0.343701	0.160121	-0.299905	0.0443194
Glra4	0.011659	0	0	0.039222	0.036382	0.016454	0.0267997	0.0443289
Cnot4	3.20931	3.29149	3.51838	2.81981	2.96288	3.12541	-0.37036	0.0443308
Rmnd5b	7.66465	8.27504	8.22526	6.50061	7.47718	6.43447	-1.2509	0.0445337
Gm51934	0	0.015874	0	0.044533	0.020203	0.030161	0.026341	0.0446315
Grem2	0.897646	0.612115	0.856151	0.527286	0.499496	0.352038	-0.329031	0.0447205
Dazl	0.076289	0.115509	0.112076	0.15772	0.13012	0.177387	0.0537843	0.0447678
Frat2	6.06102	7.46546	7.34787	8.38903	8.73672	10.282	2.17781	0.0448108
Parp11	1.1898	1.06092	1.29259	0.832641	1.02036	0.728079	-0.320745	0.0448651
Pramel12	2.77737	3.21359	2.74476	2.3014	2.53536	2.22717	-0.55726	0.0449117
Nmb	2.81607	7.37308	5.48534	10.5177	13.0034	8.38455	5.41037	0.0450107
Zfp142	2.12066	2.14844	1.76587	1.61344	1.67619	1.36878	-0.458852	0.0450805
2210016L21Rik	11.3757	11.0157	12.1771	9.68751	10.6533	10.3266	-1.30034	0.0451097
Gm30527	0.111701	0.186369	0.186507	0	0.076868	0.086758	-0.106984	0.0451523
Tcf15	16.7746	19.6856	18.6881	14.5191	14.8483	15.4978	-3.42775	0.0452056
Stmn2	2.02191	2.19279	2.66691	1.59061	1.81512	1.2035	-0.757463	0.0452905
Zfp628	3.81405	4.1927	3.88422	4.49956	5.06419	4.46652	0.713101	0.0453748
Niban3	0.119626	0.158741	0.129231	0.10587	0.095228	0.071902	-0.044866	0.0453966
Fscn1	11.8619	13.7739	13.3567	10.9535	11.2278	9.08116	-2.57671	0.0454984
Gm28863	0.01785	0.03928	0.027401	0	0.01486	0	-0.0232237	0.0455224
Ror1	0.816879	0.84144	0.796862	0.891461	0.991163	0.916593	0.114679	0.0455226
Zfp566	1.55261	1.8335	1.57721	1.13992	1.45477	1.26547	-0.367724	0.0455813
LOC115487221	1.39563	2.17258	1.88665	1.06442	1.02675	0.756264	-0.869141	0.0456338
Mapk15	0.032508	0.01799	0.016632	0	0.010995	0	-0.0187117	0.0456426
Cblb	3.74153	4.18891	3.89005	3.22292	3.66521	3.30983	-0.540843	0.0456915
Nenf	56.0806	52.4519	49.577	45.9981	46.9126	39.7947	-8.46801	0.0457771
Ccdc166	0.575278	0.412047	0.390401	0.206143	0.189184	0.22375	-0.252883	0.0457983
Klf9	52.0382	50.9381	66.1881	68.0124	87.6227	78.4322	21.6343	0.0458303
Gm8350	0.011954	0.00795	0.010522	0.026155	0.016109	0.024282	0.01204	0.0458614
Podxl2	17.4016	18.2795	17.8534	14.1927	16.4329	15.375	-2.51132	0.0458887
Gpatch4	6.27403	6.4568	7.18078	5.06133	6.05618	5.15449	-1.2132	0.0459375
Klhl20	3.65755	4.1844	4.07705	3.39295	3.43522	2.7984	-0.764143	0.0459811
Gm34414	0.012294	0.007432	0	0.023825	0.0154	0.01966	0.013053	0.046155
Plekhg5	4.56824	4.17696	5.1042	5.47487	6.47705	5.54519	1.2159	0.0461626
C130046K22Rik	0.634145	0.563632	0.784068	0.403399	0.380487	0.362192	-0.278589	0.0463
Hs1bp3	2.74795	2.3499	2.68793	2.1352	2.17979	1.67139	-0.599798	0.0463335
Rrp36	3.62989	2.99899	3.78697	2.49165	2.94434	2.2834	-0.898821	0.0464055
Anapc7	7.40993	7.02121	7.52422	5.63417	6.66833	6.29432	-1.11951	0.0465382
1700001L05Rik	0.111996	0.128905	0.084004	0.153976	0.224044	0.174036	0.075717	0.0465791
Apold1	4.10905	7.44314	7.14433	8.5875	12.7537	12.8429	5.16256	0.0466773
P2rx7	1.68169	1.07957	1.51557	0.862796	0.899797	0.556659	-0.652526	0.0467084
Ttll12	2.65207	2.73285	2.72616	1.84036	2.26228	1.64837	-0.786687	0.0467094
LOC100041593	2.08179	1.44296	2.10408	1.1503	1.30199	0.620436	-0.852033	0.0467368
Zfp619	0.420671	0.357916	0.403214	0.283071	0.354365	0.28998	-0.084795	0.04685
Zfp143	4.08488	4.45264	3.91149	3.13606	3.67651	2.76944	-0.955669	0.0469369
Zfp54	0.499351	0.480896	0.681449	0.412648	0.232497	0.151526	-0.288342	0.0470387
Klhl25	2.25292	2.26932	1.87155	1.48195	1.86317	1.39745	-0.550407	0.047105
Klhl3	0.623591	0.516071	0.558361	0.461449	0.469711	0.420089	-0.115591	0.0471533
Tirap	3.98167	4.34934	4.64743	3.50954	3.76105	2.89728	-0.936854	0.0473503
Marchf3	1.86694	1.87473	1.41635	1.34281	1.20477	0.911349	-0.566362	0.0474264
Mcf2l	7.47587	5.93139	8.50685	10.1348	10.672	9.59507	2.82927	0.0475967
Elf4	2.03289	1.57584	2.07131	1.31579	1.50893	1.13152	-0.574601	0.0476216
Mms19	4.6711	4.87741	5.27981	3.65958	4.49722	4.02995	-0.880526	0.0477155
Zfp763	1.0484	1.366	1.4961	1.00781	0.765012	0.693626	-0.481348	0.0477282
Dyrk4	0.026005	0.014777	0.013026	0	0	0	-0.017936	0.0477414
Palb2	0.117815	0.157343	0.160736	0.087773	0.087918	0.107251	-0.050984	0.0477528
Gm38957	0.042181	0.041929	0.018406	0	0.005925	0	-0.032197	0.0478143
Gm46619	0.511517	0.563251	0.379975	0.83095	1.03866	0.689692	0.368186	0.0478243
Tcp11	0.022407	0.050427	0.034447	0	0	0	-0.0357603	0.0478347
C130074G19Rik	14.1073	13.6826	14.9374	12.2435	13.4066	11.7775	-1.76656	0.0478354
Angptl6	2.03536	1.67469	1.749	1.36884	1.58703	1.272	-0.41039	0.0479741
Gm34979	0.007237	0.007883	0.005232	0.028741	0.030459	0.016503	0.0184503	0.048267
Shld3	0.937317	0.979082	0.816163	1.18573	1.45288	1.14634	0.350795	0.0483094
Ranbp3l	0.028894	0.04874	0.052083	0.088779	0.059523	0.090974	0.0365197	0.0483488
Dok7	6.1991	6.67673	6.90922	7.30352	8.36588	7.55829	1.14754	0.0483516
Mn1	11.4132	10.3673	16.99	18.0738	20.6437	22.2034	7.38346	0.048354
Bcl2l1	8.68296	7.32035	7.55735	10.8041	15.5846	14.6245	5.8175	0.0483945
Gm39187	0	0	0	0.036815	0.03991	0.017092	0.0312723	0.0484556
4632404H12Rik	0.746226	0.714066	0.725043	0.636059	0.509109	0.502107	-0.179353	0.0485575
Klri1	0.097249	0.074888	0.10918	0.033206	0.072217	0.047115	-0.0429263	0.0485945
Trim8	13.1391	11.1169	11.4115	8.69662	10.6377	8.96747	-2.45523	0.0486488
Pold4	10.7661	9.63552	9.93098	9.17015	8.65379	7.64516	-1.62118	0.0486726
Slc25a25	11.7119	16.8343	24.2433	40.1089	76.1024	74.061	45.8276	0.0486831
Gm9968	0.104178	0.077432	0.043928	0.110414	0.170796	0.173587	0.0764197	0.0487931
Slc36a1	2.7006	2.05273	2.39954	1.723	1.93311	1.48745	-0.669769	0.0488308
Rnasel	1.2187	0.99499	1.11644	0.555715	0.899648	0.487722	-0.462347	0.0488662
Neurl1b	1.32501	1.7271	1.53655	1.18386	1.07476	1.02392	-0.435375	0.0489244
Kif21b	0.40221	0.285022	0.450361	0.204132	0.255545	0.152518	-0.175133	0.0490263
Hrct1	5.01974	6.55938	6.8219	8.47024	7.65348	8.43759	2.05343	0.0490504
Pnmt	0.180451	0.474919	1.62565	1.8341	2.24839	2.95992	1.58713	0.0491613
Fndc8	0.058177	0.038347	0.024499	0	0.01561	0	-0.0351377	0.0492174
Gm36188	0.01271	0	0	0.037654	0.040684	0.01641	0.027346	0.049225
Gm4117	0.014102	0.011057	0.024279	0.005749	0	0	-0.014563	0.0492251
1110038B12Rik	4.79703	4.68729	4.16592	3.59103	4.12531	3.80714	-0.708921	0.0492283
Gm4013	0	0.258482	0.097102	0.368517	0.316347	0.47553	0.26827	0.049239
Gm52199	0.09874	0.104264	0.051491	0.156669	0.150599	0.130235	0.0610027	0.0493
Prdm1	0.526372	0.667572	0.502305	0.395189	0.435592	0.276972	-0.196165	0.0493612
Gpr34	0.970051	0.93766	0.568005	0.133832	0.570926	0.125689	-0.548423	0.0495733
Dok4	4.13159	5.99213	5.17951	3.45806	3.58279	2.5301	-1.91076	0.049642
Tor3a	4.71476	4.66083	3.96949	3.50816	3.92197	3.10159	-0.937786	0.0497435
Exog	0.623809	0.857737	0.932697	0.379067	0.513433	0.506766	-0.338326	0.0497463
Vps37b	4.2459	3.95554	3.36531	3.10058	3.03392	2.65361	-0.926217	0.0497917
Bcl3	2.07614	1.28847	1.52557	0.717195	0.686353	0.585454	-0.967058	0.0499509
LOC115487802	0.069096	0.093229	0.0653	0.023947	0.050074	0	-0.0512013	0.0499719
Ch25h	0.407077	0.446344	0.665116	0.223949	0.234254	0.144708	-0.305209	0.0499937
